# Supplementary material for: Interannual differences in common eider duck exposure to avian influenza viruses at an Arctic colony
Source: Conserv Physiol. 2026 May 9;14(1):coag033. doi: 10.1093/conphys/coag033 (PMC13159724; doi:10.1093/conphys/coag033)
Supplement: Web_Material_coag033 [file web_material_coag033.zip]

Archive with 2 entries (2 files):
- EBI_COEI_AIV_serum_ms_revision_April_2026_SupMat_coag033.pdf
- Provencher_et_al_coag033._EBI_AIV_Sup_Material_data_coag033.xlsx
