# Supplementary material for: Interannual differences in common eider duck exposure to avian influenza viruses at an Arctic colony
Source: Conserv Physiol. 2026 May 9;14(1):coag033. doi: 10.1093/conphys/coag033 (PMC13159724; doi:10.1093/conphys/coag033)
Supplement: Web_Material_coag033 [file web_material_coag033.zip › Provencher_et_al_coag033._EBI_AIV_Sup_Material_data_coag033.xlsx]

## Sheet: Sheet1
	EBI female COEI serum AIV SCREENING SAMPLES				Completed at the NWRC		Completed at NCFAD
					AIV NP IDEXX		AIV H5 cELISA			AIV H7 cELISA
	Sample Number	Year	Date	Serum ID	Average S/N (Replicate 1+Replicate 2/2)	NP Interpretation	Average OD	PI (%)	H5 Interpretation	Average OD	PI (%)	h7 Interpretation
	76	2018	2025-06-24	25-JP-49	0.42	Positive	0.52665	40	P	0.75845	26	P
	14	2018	2025-06-24	25-JP-50	0.17	Positive	0.8167	6	N	0.47195	54	P
	236	2018	2025-06-23	25-JP-51	0.12	Positive	0.70565	19	N	0.42485	59	P
	187	2018	2025-06-30	25-JP-52	0.16	Positive	0.71195	18	N	1.1157	-8	N
	37	2019	2025-06-22	25-JP-53	0.11	Positive	0.5679	35	P	0.25485	75	P
	160	2019	2025-06-20	25-JP-54	0.14	Positive	0.83755	4	N	1.1324	-10	N
	194	2019	2025-06-19	25-JP-55	0.25	Positive	0.7357	16	N	1.04225	-1	N
	13	2019	2025-06-23	25-JP-56	0.69	Negative
	29	2019	2025-06-21	25-JP-57	0.18	Positive	0.55515	36	P	0.87485	15	N
	174	2019	2025-06-23	25-JP-58	0.21	Positive	0.6431	26	N	1.16385	-13	N
	172	2019	2025-06-21	25-JP-59	0.18	Positive	0.47715	45	P	0.49435	52	P
	173	2019	2025-06-21	25-JP-60	0.19	Positive	0.6273	28	N	0.8828	14	N
	187	2019	2025-06-22	25-JP-61	0.51	Negative	0.70385	19	N	1.2137	-18	N
	200	2019	2025-06-22	25-JP-62	0.2	Positive	0.96365	-11	N	1.07635	-4	N
	193	2019	2025-06-20	25-JP-63	0.26	Positive	0.77225	11	N	1.0553	-2	N
	154	2019	2025-06-20	25-JP-64	0.59	Negative	1.09135	-25	N	1.07485	-4	N
	155	2019	2025-06-20	25-JP-65	0.38	Positive	0.74005	15	N	1.19145	-16	N
	30	2022	2025-06-26	25-JP-66	0.16	Positive	0.3165	64	P	1.20825	-17	N
	151	2022	2025-06-26	25-JP-67	0.48	Positive	0.6894	21	N	1.04185	-1	N
	126	2022	2025-06-19	25-JP-68	0.19	Positive	0.7636	12	N	1.0712	-4	N
	120	2022	2025-06-19	25-JP-69	0.14	Positive	0.3635	58	P	0.70765	31	P
	150	2022	2025-06-26	25-JP-70	0.2	Positive	0.7134	18	N	1.18115	-15	N
	21	2022	2025-06-27	25-JP-71	0.16	Positive	0.13255	85	P	1.1627	-13	N
	28	2022	2025-06-27	25-JP-72	0.55	Negative
	5	2022	2025-06-24	25-JP-73	0.26	Positive	0.46875	46	P	1.0671	-4	N
	16	2022	2025-06-24	25-JP-74	0.59	Negative	0.7616	13	N	1.0924	-6	N
	160	2022	2025-06-26	25-JP-75	0.18	Positive	0.0997	89	P	0.95335	8	N
	9 B	2022	2025-06-26	25-JP-76	0.18	Positive	0.4026	54	P	0.1812	82	P
	153	2022	2025-06-26	25-JP-77	0.73	Positive	0.7607	13	N	1.08205	-5	N
	157	2022	2025-06-26	25-JP-78	0.74	Positive
	26	2022	2025-06-26	25-JP-79	0.17	Positive	0.6066	30	N	1.1316	-10	N
	122	2022	2025-06-19	25-JP-80	0.17	Positive	0.628	28	N	1.0939	-6	N
	62	2023	2025-06-28	25-JP-81	0.19	Positive	0.2336	73	P	0.3493	66	P
	212	2023	2025-06-20	25-JP-82	0.14	Positive	0.1282	85	P	0.68255	34	P
	25	2023	2025-06-22	25-JP-83	0.14	Positive	0.0782	91	P	1.00205	3	N
	5	2023	2025-06-27	25-JP-84	0.17	Positive	0.38915	55	P	0.50395	51	P
	35	2023	2025-06-22	25-JP-85	0.55	Positive	0.7583	13	N	1.08615	-5	N
	12	2023	2025-06-21	25-JP-86	0.2	Positive	0.40915	53	P	1.06975	-4	N
	6	2023	2025-06-27	25-JP-87	0.09	Positive	0.1336	85	P	1.09125	-6	N
	20	2023	2025-06-28	25-JP-88	0.16	Positive	0.6837	22	N	0.92365	10	N
	9	2023	2025-06-28	25-JP-89	0.12	Positive	0.4338	53	P	0.9121	14	N
	213	2023	2025-06-21	25-JP-90	0.12	Positive	0.15565	83	P	0.74135	30	P
	13	2023	2025-06-21	25-JP-91	0.14	Positive	0.26675	71	P	0.50655	52	P
	36	2023	2025-06-27	25-JP-92	0.12	Positive	0.5004	46	P	1.14635	-8	N
	54	2024	2025-06-28	25-JP-93	0.16	Positive	0.78095	16	N	1.06955	-1	N
	37	2024	2025-06-25	25-JP-94	0.4	Positive	0.80535	13	N	1.02345	4	N
	38	2024	2025-06-27	25-JP-95	0.07	Positive	0.34035	63	P	1.0415	2	N
	59	2024	2025-06-25	25-JP-96	0.08	Positive	0.46885	50	P	1.0866	-2	N
	24	2024	2025-06-24	25-JP-97	0.16	Positive	0.3267	65	P	0.61405	42	P
	22	2024	2025-06-25	25-JP-98	0.48	Positive	0.7225	22	N	1.05825	1	N
	39	2024	2025-06-30	25-JP-99	0.17	Positive	0.4439	52	P	0.4053	62	P
	60	2024	2025-06-25	25-JP-100	0.13	Positive	0.35835	61	P	0.64665	39	P
	45	2024	2025-06-30	25-JP-101	0.1	Positive	0.20805	78	P	0.9953	6	N
	47	2024	2025-06-30	25-JP-102	0.1	Positive	0.28845	69	P	1.1337	-7	N
	32	2024	2025-06-25	25-JP-103	0.24	Positive	0.5596	40	P	0.9036	15	N
						52			28			15
	TOTAL: 55
